# Supplementary material for: Targeting PRMT1 Reduces Cancer Persistence and Tumor Relapse in EGFR- and KRAS-Mutant Lung Cancer
Source: Cancer Res Commun. 2025 Jan 21;5(1):119–27. doi: 10.1158/2767-9764.CRC-24-0389 (PMC11747858; doi:10.1158/2767-9764.CRC-24-0389)
Supplement: Tables S1-S8 — Supplementary Tables [file crc-24-0389_tables_s1-s8_suppst1-st8.xlsx]

## Sheet: STable S1
Supplementary Table S1. Potency of type I PRMT inhibitors in biochemical assays.
Compound	IC50	Reference
GSK3368715	3.1 nM (PRMT1), 162 nM (PRMT3), 38 nM (PRMT4), 4.7 nM (PRMT6), 3.9 nM (PRMT8)	PMID: 31257072
SGC707	31 nM (PRMT3)	PMID: 25728001
TP-064	<10 nM (PRMT4)	PMID: 29719619
EZM2302	6 nM (PRMT4)	PMID: 29269946

## Sheet: STable S2
Supplementary Table S2. Prevalence of point mutations in IFNg/STAT1 pathway proteins from TCGA lung cancer cohorts.
Gene	LUAD	LUSC
IFNGR1	1.38% (7/506)	1.67% (8/478)
IFNGR2	0.40% (2/506)	0.21% (1/478)
JAK1	2.37% (12/506)	1.26% (6/478)
JAK2	2.96% (15/506)	2.93% (14/478)
STAT1	1.78% (9/506)	1.26% (6/478)
IRF1	0.20% (1/506)	0.63% (3/478)
SOCS1	0.00% (0/506)	0.21% (1/478)
PIAS1	0.20% (1/506)	1.46% (7/478)
PTPN2	0.99% (5/506)	1.05% (5/478)
ISG15	0.00% (0/506)	0.21% (1/478)

## Sheet: STable S3
Supplementary Table S3. Chromosome 5q31.1 status in PERC cell lines
Cell line	5q31.1 deletion*
PERC1	No
PERC2	No
PERC3	No
PERC4	Yes
PERC5	No
PERC6	No
PERC7	Yes
PERC8	No
PERC9	Yes
PERC10	No
PERC11	Yes
PERC12	Yes
PERC13	Yes
PERC14	Yes
PERC15	No
PERC16	No
PERC17	No
* chr5: 126,383,096 - 132,240,362

## Sheet: STable S4
Supplementary Table S4. T-statistics for the efficacies of PRMT1 knockdown between PERC groups with and without copy number variations.
tStat	SegID	N	Gene
3.38906	chr6_3323744:4716390, amplification	4	C6orf201,ECI2,FAM217A,FAM50B,PRPF4B,PXDC1,SLC22A23
3.02799	chr5_126383096:132240362, deletion	7	ACSL6,ADAMTS19,AFF4,C5orf63,CCNI2,CDC42SE2,CHSY3,CSF2,CTXN3,FBN2,FNIP1,GDF9,HINT1,IL13,IL3,IL4,IL5,IRF1,ISOC1,KIAA1024L,KIF3A,LEAP2,LOC728637,LYRM7,MEGF10,P4HA2,PDLIM4,PRRC1,RAD50,RAPGEF6,SEPT8,SHROOM1,SLC12A2,SLC22A4,SLC22A5,SLC27A6,SOWAHA,UQCRQ
2.65502	chrX_153599053:153780532, amplification	3	ATP6AP1,DNASE1L1,EMD,FAM3A,FAM50A,FLNA,G6PD,GDI1,IKBKG,LAGE3,PLXNA3,RPL10,SLC10A3,TAZ,UBL4A
2.63323	chr7_100805834:100808301, amplification	4	VGF
2.55367	chr20_55206121:55207192, amplification	3	TFAP2C
2.42927	chr12_104234461:104851569, amplification	3	C12orf73,CHST11,EID3,GLT8D2,HCFC2,HSP90B1,NFYB,NT5DC3,TDG,TXNRD1
2.38483	chr14_105842874:105927546, amplification	5	MTA1,PACS2,TEX22
2.16496	chr2_198317979:198319074, amplification	5	COQ10B
1.75582	chr8_57876054:57906414, deletion	9	IMPAD1
1.60006	chr11_109294078:109295247, amplification	4	C11orf87
1.56886	chr13_114149624:115092004, amplification	5	ATP4B,CDC16,CHAMP1,GAS6,GRK1,LINC00452,RASA3,TFDP1,TMCO3,TMEM255B,UPF3A
1.50583	chr1_43610634:52302261, amplification	3	AGBL4,AKR1A1,ARTN,ATP6V0B,ATPAF1,B4GALT2,BEND5,BEST4,BTBD19,C1orf185,C1orf210,C1orf228,CCDC17,CCDC24,CDC20,CDKN2C,CFAP57,CMPK1,CYP4A11,CYP4A22,CYP4B1,CYP4X1,CYP4Z1,DMAP1,DMBX1,DMRTA2,DPH2,EBNA1BP2,EFCAB14,EIF2B3,ELAVL4,ELOVL1,EPS15,ERI3,FAAH,FAF1,FAM183A,FOXD2,FOXE3,GPBP1L1,HECTD3,HPDL,HYI,IPO13,IPP,KDM4A,KIF2C,KLF17,KNCN,LRRC41,LURAP1,MAST2,MED8,MKNK1,MMACHC,MOB3C,MPL,MUTYH,NASP,NRD1,NSUN4,OSBPL…
1.43916	chr6_1053470:1395358, amplification	4	FOXF2,FOXQ1
1.43916	chr8_47753702:49834200, amplification	4	CEBPD,EFCAB1,MCM4,PRKDC,SNAI2,SPIDR,UBE2V2
1.43916	chr8_53446887:57358786, amplification	4	ATP6V1H,CHCHD7,FAM150A,LYN,LYPLA1,MOS,MRPL15,NPBWR1,OPRK1,PENK,PLAG1,RB1CC1,RGS20,RP1,RPS20,SDR16C5,SOX17,TCEA1,TGS1,TMEM68,XKR4
1.43589	chr2_224809697:224822546, amplification	3	MRPL44,WDFY1
1.43589	chr4_15003168:15006129, amplification	3	CPEB2
1.4103	chr20_39750157:39751077, amplification	3	TOP1
1.40753	chr9_139995182:139996952, amplification	7	MAN1B1
1.40238	chr17_48740835:48741749, amplification	3	ABCC3
1.39291	chrX_2699858:10423340, amplification	9	ARSD,ARSE,ARSF,ARSH,CLCN4,FAM9A,FAM9B,GPR143,GYG2,HDHD1,KAL1,LOC100288814,MID1,MXRA5,NLGN4X,PNPLA4,PRKX,SHROOM2,STS,TBL1X,VCX,VCX2,VCX3A,VCX3B,WWC3,XG
1.38069	chrX_30236532:32487020, deletion	4	CXorf21,DMD,FTHL17,GK,MAGEB1,MAGEB2,MAGEB3,MAGEB4,NR0B1,TAB3
1.35052	chr8_49985082:49988168, amplification	4	C8orf22
1.18358	chr2_152663253:152671119, deletion	3	ARL5A
1.03012	chr1_210856322:210857657, amplification	4	KCNH1
1.02405	chr20_22562186:22564066, amplification	4	FOXA2
1.0234	chr3_73432223:73434269, amplification	3	PDZRN3
0.965916	chr2_218711989:218714056, amplification	7	TNS1
0.96538	chr15_45670419:45707158, amplification	4	GATM,SPATA5L1
0.918095	chr4_3768031:3770323, amplification	4	ADRA2C
0.906711	chr17_74732060:74733366, amplification	3	SRSF2
0.884056	chr8_68107441:68140782, amplification	10	ARFGEF1,CSPP1
0.869549	chr1_173720687:175376105, deletion	5	CACYBP,CENPL,DARS2,GPR52,KIAA0040,KLHL20,MRPS14,RABGAP1L,RC3H1,SERPINC1,TNN,TNR,ZBTB37
0.790035	chr2_238903193:238903763, deletion	3	UBE2F
0.744829	chr8_47752508:49834200, amplification	5	CEBPD,EFCAB1,MCM4,PRKDC,SNAI2,SPIDR,UBE2V2
0.727085	chr6_168226136:168227287, amplification	5	MLLT4-AS1
0.683233	chr1_107599180:109280500, deletion	10	FAM102B,FNDC7,HENMT1,NBPF4,NBPF6,NTNG1,PRMT6,PRPF38B,SLC25A24,VAV3
0.646668	chr3_134885545:134886130, amplification	8	EPHB1
0.615171	chr11_66252418:68583096, deletion	10	ACTN3,ACY3,ADRBK1,AIP,ALDH3B1,ALDH3B2,ANKRD13D,BBS1,C11orf24,C11orf80,C11orf86,CABP2,CABP4,CARNS1,CCDC87,CCS,CDK2AP2,CHKA,CLCF1,CORO1B,CPT1A,CTSF,DPP3,GAL,GPR152,GSTP1,KDM2A,LRFN4,LRP5,MTL5,NDUFS8,NDUFV1,NUDT8,PC,PITPNM1,POLD4,PPP1CA,PPP6R3,PTPRCAP,RAD9A,RBM14,RBM14-RBM4,RBM4,RBM4B,RCE1,RHOD,RPS6KB2,SPTBN2,SSH3,SUV420H1,SYT12,TBC1D10C,TBX10,TCIRG1,TMEM134,UNC93B1,ZDHHC24
0.570323	chr2_208461417:208577045, amplification	3	CCNYL1,CREB1,METTL21A
0.56792	chr1_52698611:52761958, amplification	7	ZFYVE9
0.495651	chr2_99438150:99440294, amplification	8	KIAA1211L
0.490531	chr11_126045354:126969567, deletion	14	DCPS,FAM118B,FOXRED1,KIRREL3,RPUSD4,SRPR,ST3GAL4,TIRAP
0.485292	chr3_101540012:101541110, amplification	3	NXPE3
0.418913	chr19_23505617:23507187, deletion	3	IPO5P1(dist=48564),ZNF91(dist=33311)
0.369657	chr3_49094083:49095593, amplification	3	QRICH1
0.363181	chr1_114127879:114269384, deletion	4	MAGI3,PHTF1
0.361031	chr12_862439:863741, amplification	3	WNK1
0.347477	chr3_142277253:142277826, amplification	6	ATR
0.336477	chr1_114354091:114355278, amplification	7	RSBN1
0.305837	chr11_63320135:64217942, deletion	3	ATL3,BAD,C11orf84,C11orf95,CCDC88B,COX8A,DNAJC4,ESRRA,FERMT3,FKBP2,FLRT1,GPR137,HRASLS2,KCNK4,MACROD1,MARK2,NAA40,NUDT22,OTUB1,PLA2G16,PLCB3,PPP1R14B,PRDX5,RCOR2,RPS6KA4,RTN3,STIP1,TEX40,TRMT112,TRPT1,VEGFB
0.291045	chr8_81398807:81400269, amplification	3	ZBTB10
0.289629	chr1_43424142:52302261, amplification	3	AGBL4,AKR1A1,ARTN,ATP6V0B,ATPAF1,B4GALT2,BEND5,BEST4,BTBD19,C1orf185,C1orf210,C1orf228,CCDC17,CCDC24,CDC20,CDKN2C,CFAP57,CMPK1,CYP4A11,CYP4A22,CYP4B1,CYP4X1,CYP4Z1,DMAP1,DMBX1,DMRTA2,DPH2,EBNA1BP2,EFCAB14,EIF2B3,ELAVL4,ELOVL1,EPS15,ERI3,FAAH,FAF1,FAM183A,FOXD2,FOXE3,GPBP1L1,HECTD3,HPDL,HYI,IPO13,IPP,KDM4A,KIF2C,KLF17,KNCN,LRRC41,LURAP1,MAST2,MED8,MKNK1,MMACHC,MOB3C,MPL,MUTYH,NASP,NRD1,NSUN4,OSBPL…
0.25188	chr2_237074264:237075264, amplification	3	GBX2
0.243046	chr1_172397702:172438067, deletion	6	C1orf105,PIGC
0.235171	chrX_41010013:41092071, deletion	14	USP9X
0.222999	chr2_98205854:98377640, amplification	5	ACTR1B,ANKRD36B,COX5B,TMEM131,ZAP70
0.196279	chr1_112958542:114123517, deletion	14	CAPZA1,CTTNBP2NL,FAM19A3,LRIG2,MAGI3,MOV10,PPM1J,RHOC,SLC16A1,ST7L,WNT2B
0.196279	chr10_90768378:90768969, amplification	14	FAS
0.177566	chr2_238244571:238245420, amplification	8	COL6A3
0.091345	chr18_29796704:78005567, amplification	3	ACAA2,ADNP2,ALPK2,ASXL3,ATP5A1,ATP8B1,ATP9B,BCL2,BOD1L2,C18orf21,C18orf25,C18orf32,C18orf54,C18orf63,CBLN2,CCBE1,CCDC102B,CCDC11,CCDC178,CCDC68,CD226,CDH19,CDH20,CDH7,CELF4,CNDP1,CNDP2,CPLX4,CTDP1,CTIF,CXXC1,CYB5A,DCC,DOK6,DSEL,DTNA,DYM,DYNAP,ELAC1,ELP2,EPG5,FAM69C,FBXO15,FECH,FHOD3,FLJ44313,GALNT1,GALR1,GAREM,GRP,GTSCR1,HAUS1,HDHD2,HMSD,HSBP1L1,IER3IP1,INO80C,KATNAL2,KCNG2,KDSR,KIAA1328,KIAA1468…
0.079369	chr20_825147:826639, amplification	5	FAM110A
0.078329	chr1_214556470:214558362, amplification	4	PTPN14
0.067007	chr11_134009418:134258021, amplification	4	ACAD8,B3GAT1,GLB1L2,GLB1L3,JAM3,NCAPD3,THYN1,VPS26B
0.064534	chrX_118108446:118109846, amplification	6	LONRF3
0.01637	chr1_230978921:230979921, amplification	6	C1orf198
0.000454	chr11_122676816:125525559, deletion	9	BSX,C11orf63,CCDC15,CHEK1,CLMP,CRTAM,EI24,ESAM,FEZ1,GRAMD1B,HEPACAM,HEPN1,HSPA8,MSANTD2,NRGN,OR10G4,OR10G7,OR10G8,OR10G9,OR10S1,OR4D5,OR6M1,OR6T1,OR6X1,OR8A1,OR8B12,OR8B2,OR8B3,OR8B4,OR8B8,OR8D1,OR8D2,OR8D4,OR8G1,OR8G2,OR8G5,PANX3,PKNOX2,ROBO3,ROBO4,SCN3B,SIAE,SLC37A2,SPA17,STT3A,TBRG1,TMEM218,TMEM225,UBASH3B,VSIG2,VWA5A,ZNF202
-0.1026	chr11_10326911:10328477, amplification	3	ADM
-0.10864	chr13_100153543:100154306, amplification	14	TM9SF2
-0.20265	chr18_44772702:44775705, amplification	4	SKOR2
-0.20747	chr1_114127879:114137469, deletion	11	MAGI3
-0.28344	chr22_37577890:37579053, amplification	9	C1QTNF6
-0.33019	chrX_27478769:32487020, deletion	3	CXorf21,DCAF8L1,DCAF8L2,DMD,FTHL17,GK,IL1RAPL1,MAGEB1,MAGEB10,MAGEB2,MAGEB3,MAGEB4,NR0B1,TAB3
-0.34731	chr11_66254550:68583096, deletion	3	ACTN3,ACY3,ADRBK1,AIP,ALDH3B1,ALDH3B2,ANKRD13D,BBS1,C11orf24,C11orf80,C11orf86,CABP2,CABP4,CARNS1,CCDC87,CCS,CDK2AP2,CHKA,CLCF1,CORO1B,CPT1A,CTSF,DPP3,GAL,GPR152,GSTP1,KDM2A,LRFN4,LRP5,MTL5,NDUFS8,NDUFV1,NUDT8,PC,PITPNM1,POLD4,PPP1CA,PPP6R3,PTPRCAP,RAD9A,RBM14,RBM14-RBM4,RBM4,RBM4B,RCE1,RHOD,RPS6KB2,SPTBN2,SSH3,SUV420H1,SYT12,TBC1D10C,TBX10,TCIRG1,TMEM134,UNC93B1,ZDHHC24
-0.37016	chr22_17058554:26178005, deletion	5	ADORA2A,ADRBK2,AIFM3,ARVCF,ATP6V1E1,BCL2L13,BCR,BID,C22orf15,C22orf29,C22orf39,CABIN1,CCDC116,CCT8L2,CDC45,CECR1,CECR2,CECR5,CECR6,CHCHD10,CLDN5,CLTCL1,COMT,CRKL,CRYBB2,CRYBB3,DDT,DDTL,DERL3,DGCR14,DGCR2,DGCR6,DGCR6L,DGCR8,DRICH1,GAB4,GGT1,GGT5,GGTLC2,GNAZ,GNB1L,GP1BB,GSC2,GSTT1,GSTT2,GSTT2B,GUCD1,HIC2,HIRA,IGLL1,IGLL5,IL17RA,KIAA1671,KLHL22,LOC101929372,LOC388849,LOC391322,LRP5L,LRRC74B,LRRC75B,…
-0.39289	chr11_65765740:66250208, amplification	3	B3GNT1,BANF1,BRMS1,CATSPER1,CD248,CNIH2,CST6,DPP3,EIF1AD,GAL3ST3,KLC2,MRPL11,NPAS4,PACS1,PELI3,RAB1B,RIN1,SF3B2,SLC29A2,TMEM151A,YIF1A
-0.41743	chr12_66610745:66611333, amplification	8	IRAK3
-0.44428	chr1_231556500:231557885, amplification	4	EGLN1
-0.44428	chr9_94485644:94487610, amplification	4	ROR2
-0.44428	chr20_43726148:43728206, amplification	4	KCNS1
-0.47283	chr8_40624979:43054986, amplification	11	AGPAT6,ANK1,AP3M2,CHRNA6,CHRNB3,DKK4,FNTA,GINS4,GOLGA7,HGSNAT,HOOK3,IKBKB,KAT6A,NKX6-3,PLAT,POLB,POMK,RNF170,SFRP1,SLC20A2,SMIM19,THAP1,VDAC3,ZMAT4
-0.51365	chr11_122646719:125525559, deletion	5	BSX,C11orf63,CCDC15,CHEK1,CLMP,CRTAM,EI24,ESAM,FEZ1,GRAMD1B,HEPACAM,HEPN1,HSPA8,MSANTD2,NRGN,OR10G4,OR10G7,OR10G8,OR10G9,OR10S1,OR4D5,OR6M1,OR6T1,OR6X1,OR8A1,OR8B12,OR8B2,OR8B3,OR8B4,OR8B8,OR8D1,OR8D2,OR8D4,OR8G1,OR8G2,OR8G5,PANX3,PKNOX2,ROBO3,ROBO4,SCN3B,SIAE,SLC37A2,SPA17,STT3A,TBRG1,TMEM218,TMEM225,UBASH3B,VSIG2,VWA5A,ZNF202
-0.52078	chr1_33354312:33355161, amplification	10	HPCA
-0.53559	chr10_54073863:54075111, amplification	4	DKK1
-0.6366	chr13_49794333:49795801, amplification	4	MLNR
-0.66409	chr7_24873770:24874631, amplification	7	OSBPL3
-0.7015	chr1_115452709:120169013, deletion	9	ATP1A1,C1orf137,CASQ2,CD101,CD2,CD58,FAM46C,GDAP2,HAO2,HSD3B1,HSD3B2,IGSF3,MAB21L3,MAN1A2,NGF,NHLH2,PTGFRN,SLC22A15,SPAG17,SYCP1,TBX15,TRIM45,TSHB,TSPAN2,TTF2,VANGL1,VTCN1,WARS2,WDR3,ZNF697
-0.73203	chr6_53516102:53517354, amplification	3	KLHL31
-0.78739	chrX_80369848:80370990, deletion	9	HMGN5
-0.92008	chr10_75258106:75259174, amplification	4	USP54
-0.92017	chr2_98205854:99225220, amplification	7	ACTR1B,ANKRD36B,CNGA3,COA5,COX5B,INPP4A,TMEM131,VWA3B,ZAP70
-0.94092	chr1_107690941:109280500, deletion	4	FAM102B,FNDC7,HENMT1,NBPF4,NBPF6,NTNG1,PRPF38B,SLC25A24,VAV3
-0.94638	chr2_242149522:242150217, amplification	4	ANO7
-1.05728	chr11_64699979:65746768, deletion	7	AP5B1,ARL2,BATF2,C11orf68,C11orf85,CAPN1,CCDC85B,CDC42EP2,CDCA5,CFL1,CTSW,DPF2,DRAP1,EFEMP2,EHBP1L1,FAM89B,FAU,FIBP,FOSL1,FRMD8,GPHA2,KAT5,KCNK7,LTBP3,MAP3K11,MRPL49,MUS81,NAALADL1,OVOL1,PCNXL3,POLA2,PPP2R5B,RELA,RNASEH2C,SAC3D1,SART1,SCYL1,SIPA1,SLC22A20,SLC25A45,SNX15,SNX32,SPDYC,SSSCA1,SYVN1,TIGD3,TM7SF2,TMEM262,TSGA10IP,VPS51,ZFPL1,ZNHIT2
-1.09041	chr5_159775896:159777065, amplification	4	C1QTNF2
-1.10876	chrX_7889595:10423340, amplification	4	CLCN4,FAM9A,FAM9B,GPR143,KAL1,LOC100288814,MID1,PNPLA4,SHROOM2,TBL1X,VCX2,VCX3B,WWC3
-1.1314	chr1_114156954:114269384, deletion	12	MAGI3,PHTF1
-1.17203	chr5_176893538:176895497, amplification	4	DBN1
-1.18588	chr7_127668444:127670958, amplification	5	LRRC4
-1.29461	chr12_6483283:6484256, amplification	3	SCNN1A
-1.52972	chr11_62677037:62782625, deletion	7	CHRM1,SLC22A6,SLC22A8
-1.57814	chr7_98608387:98609310, amplification	4	TRRAP
-1.72177	chr7_6628015:6628787, amplification	5	ZDHHC4
-1.7436	chr19_23648566:23651553, deletion	3	ZNF91(dist=70204),ZNF675(dist=184155)
-1.77124	chr1_154543474:154544874, amplification	3	CHRNB2
-1.80006	chrX_128788288:128876351, amplification	3	APLN,XPNPEP2
-1.82194	chr13_100633792:100635592, amplification	3	ZIC2
-1.93407	chr1_193074260:193219215, amplification	3	B3GALT2,CDC73,GLRX2
-1.96694	chr7_124403717:124405283, amplification	3	GPR37
-1.96694	chr16_58030269:58032469, amplification	3	ZNF319
-2.07151	chr11_63325702:64217942, deletion	3	ATL3,BAD,C11orf84,C11orf95,CCDC88B,COX8A,DNAJC4,ESRRA,FERMT3,FKBP2,FLRT1,GPR137,HRASLS2,KCNK4,MACROD1,MARK2,NAA40,NUDT22,OTUB1,PLA2G16,PLCB3,PPP1R14B,PRDX5,RCOR2,RPS6KA4,RTN3,STIP1,TEX40,TRMT112,TRPT1,VEGFB
-2.20112	chrX_10427541:10491437, deletion	3	MID1

## Sheet: STable S5
Supplementary Table S5. KEGG pathway enrichment of genes within the deleted 5q31.1 region.
NAME	CLASS	Pval	Padj
JAK-STAT signaling pathway	Environmental Information Processing	5.23e-05	0.0059
Cytokine-cytokine receptor interaction	Environmental Information Processing	7.11e-05	0.0059
Non-homologous end-joining	Genetic Information Processing	0.034179	1
TNF signaling pathway	Environmental Information Processing	0.036155	1
Fatty acid biosynthesis	Metabolism	0.047031	1
Glycosaminoglycan biosynthesis	Metabolism	0.054665	1
Homologous recombination	Genetic Information Processing	0.104111	1
Ferroptosis	Cellular Processes	0.104111	1
Fatty acid degradation	Metabolism	0.10892	1
Arginine and proline metabolism	Metabolism	0.125561	1
Hedgehog signaling pathway	Environmental Information Processing	0.139593	1
Viral life cycle	Genetic Information Processing	0.155696	1
Peroxisome	Cellular Processes	0.197993	1
PI3K-Akt signaling pathway	Environmental Information Processing	0.243135	1
Oxidative phosphorylation	Metabolism	0.30382	1
Apoptosis	Cellular Processes	0.307616	1
mTOR signaling pathway	Environmental Information Processing	0.344525	1
Cellular senescence	Cellular Processes	0.344525	1
Tight junction	Cellular Processes	0.367518	1
Motor proteins	Cellular Processes	0.407993	1
Rap1 signaling pathway	Environmental Information Processing	0.435179	1
Glycolysis / Gluconeogenesis	Metabolism	1	1
Citrate cycle (TCA cycle)	Metabolism	1	1
Pentose phosphate pathway	Metabolism	1	1
Pentose and glucuronate interconversions	Metabolism	1	1
Fructose and mannose metabolism	Metabolism	1	1
Galactose metabolism	Metabolism	1	1
Ascorbate and aldarate metabolism	Metabolism	1	1
Fatty acid elongation	Metabolism	1	1
Steroid biosynthesis	Metabolism	1	1
Primary bile acid biosynthesis	Metabolism	1	1
Ubiquinone and other terpenoid-quinone biosynthesis	Metabolism	1	1
Steroid hormone biosynthesis	Metabolism	1	1
Arginine biosynthesis	Metabolism	1	1
Purine metabolism	Metabolism	1	1
Caffeine metabolism	Metabolism	1	1
Pyrimidine metabolism	Metabolism	1	1
Alanine, aspartate and glutamate metabolism	Metabolism	1	1
Glycine, serine and threonine metabolism	Metabolism	1	1
Cysteine and methionine metabolism	Metabolism	1	1
Valine, leucine and isoleucine degradation	Metabolism	1	1
Valine, leucine and isoleucine biosynthesis	Metabolism	1	1
Lysine degradation	Metabolism	1	1
Histidine metabolism	Metabolism	1	1
Tyrosine metabolism	Metabolism	1	1
Phenylalanine metabolism	Metabolism	1	1
Tryptophan metabolism	Metabolism	1	1
Phenylalanine, tyrosine and tryptophan biosynthesis	Metabolism	1	1
beta-Alanine metabolism	Metabolism	1	1
Taurine and hypotaurine metabolism	Metabolism	1	1
Phosphonate and phosphinate metabolism	Metabolism	1	1
Selenocompound metabolism	Metabolism	1	1
D-Amino acid metabolism	Metabolism	1	1
Glutathione metabolism	Metabolism	1	1
Starch and sucrose metabolism	Metabolism	1	1
N-Glycan biosynthesis	Metabolism	1	1
Other glycan degradation	Metabolism	1	1
Mucin type O-glycan biosynthesis	Metabolism	1	1
Various types of N-glycan biosynthesis	Metabolism	1	1
Other types of O-glycan biosynthesis	Metabolism	1	1
Mannose type O-glycan biosynthesis	Metabolism	1	1
Amino sugar and nucleotide sugar metabolism	Metabolism	1	1
Neomycin, kanamycin and gentamicin biosynthesis	Metabolism	1	1
Glycosaminoglycan degradation	Metabolism	1	1
Glycosaminoglycan biosynthesis	Metabolism	1	1
Glycosaminoglycan biosynthesis	Metabolism	1	1
Glycerolipid metabolism	Metabolism	1	1
Inositol phosphate metabolism	Metabolism	1	1
Glycosylphosphatidylinositol (GPI)-anchor biosynthesis	Metabolism	1	1
Glycerophospholipid metabolism	Metabolism	1	1
Ether lipid metabolism	Metabolism	1	1
Arachidonic acid metabolism	Metabolism	1	1
Linoleic acid metabolism	Metabolism	1	1
alpha-Linolenic acid metabolism	Metabolism	1	1
Sphingolipid metabolism	Metabolism	1	1
Glycosphingolipid biosynthesis	Metabolism	1	1
Glycosphingolipid biosynthesis	Metabolism	1	1
Glycosphingolipid biosynthesis	Metabolism	1	1
Pyruvate metabolism	Metabolism	1	1
Glyoxylate and dicarboxylate metabolism	Metabolism	1	1
Propanoate metabolism	Metabolism	1	1
Butanoate metabolism	Metabolism	1	1
One carbon pool by folate	Metabolism	1	1
Thiamine metabolism	Metabolism	1	1
Riboflavin metabolism	Metabolism	1	1
Vitamin B6 metabolism	Metabolism	1	1
Nicotinate and nicotinamide metabolism	Metabolism	1	1
Pantothenate and CoA biosynthesis	Metabolism	1	1
Biotin metabolism	Metabolism	1	1
Lipoic acid metabolism	Metabolism	1	1
Folate biosynthesis	Metabolism	1	1
Retinol metabolism	Metabolism	1	1
Porphyrin metabolism	Metabolism	1	1
Terpenoid backbone biosynthesis	Metabolism	1	1
Nitrogen metabolism	Metabolism	1	1
Sulfur metabolism	Metabolism	1	1
Aminoacyl-tRNA biosynthesis	Genetic Information Processing	1	1
Metabolism of xenobiotics by cytochrome P450	Metabolism	1	1
Drug metabolism	Metabolism	1	1
Drug metabolism	Metabolism	1	1
Biosynthesis of unsaturated fatty acids	Metabolism	1	1
ABC transporters	Environmental Information Processing	1	1
Ribosome biogenesis in eukaryotes	Genetic Information Processing	1	1
Ribosome	Genetic Information Processing	1	1
Nucleocytoplasmic transport	Genetic Information Processing	1	1
mRNA surveillance pathway	Genetic Information Processing	1	1
RNA degradation	Genetic Information Processing	1	1
RNA polymerase	Genetic Information Processing	1	1
Basal transcription factors	Genetic Information Processing	1	1
DNA replication	Genetic Information Processing	1	1
Spliceosome	Genetic Information Processing	1	1
Proteasome	Genetic Information Processing	1	1
Protein export	Genetic Information Processing	1	1
Virion	Genetic Information Processing	1	1
Virion	Genetic Information Processing	1	1
Virion	Genetic Information Processing	1	1
Virion	Genetic Information Processing	1	1
Virion	Genetic Information Processing	1	1
Base excision repair	Genetic Information Processing	1	1
Nucleotide excision repair	Genetic Information Processing	1	1
Mismatch repair	Genetic Information Processing	1	1
Fanconi anemia pathway	Genetic Information Processing	1	1
MAPK signaling pathway	Environmental Information Processing	1	1
ErbB signaling pathway	Environmental Information Processing	1	1
Ras signaling pathway	Environmental Information Processing	1	1
Calcium signaling pathway	Environmental Information Processing	1	1
cGMP-PKG signaling pathway	Environmental Information Processing	1	1
cAMP signaling pathway	Environmental Information Processing	1	1
Viral protein interaction with cytokine and cytokine receptor	Environmental Information Processing	1	1
NF-kappa B signaling pathway	Environmental Information Processing	1	1
HIF-1 signaling pathway	Environmental Information Processing	1	1
FoxO signaling pathway	Environmental Information Processing	1	1
Phosphatidylinositol signaling system	Environmental Information Processing	1	1
Sphingolipid signaling pathway	Environmental Information Processing	1	1
Phospholipase D signaling pathway	Environmental Information Processing	1	1
Neuroactive ligand-receptor interaction	Environmental Information Processing	1	1
Cell cycle	Cellular Processes	1	1
Oocyte meiosis	Cellular Processes	1	1
p53 signaling pathway	Cellular Processes	1	1
Ubiquitin mediated proteolysis	Genetic Information Processing	1	1
Sulfur relay system	Genetic Information Processing	1	1
SNARE interactions in vesicular transport	Genetic Information Processing	1	1
Autophagy	Cellular Processes	1	1
Mitophagy	Cellular Processes	1	1
Autophagy	Cellular Processes	1	1
Protein processing in endoplasmic reticulum	Genetic Information Processing	1	1
Lysosome	Cellular Processes	1	1
Endocytosis	Cellular Processes	1	1
Phagosome	Cellular Processes	1	1
AMPK signaling pathway	Environmental Information Processing	1	1
Apoptosis	Cellular Processes	1	1
Necroptosis	Cellular Processes	1	1
Wnt signaling pathway	Environmental Information Processing	1	1
Notch signaling pathway	Environmental Information Processing	1	1
TGF-beta signaling pathway	Environmental Information Processing	1	1
VEGF signaling pathway	Environmental Information Processing	1	1
Apelin signaling pathway	Environmental Information Processing	1	1
Hippo signaling pathway	Environmental Information Processing	1	1
Hippo signaling pathway	Environmental Information Processing	1	1
Focal adhesion	Cellular Processes	1	1
ECM-receptor interaction	Environmental Information Processing	1	1
Cell adhesion molecules	Environmental Information Processing	1	1
Adherens junction	Cellular Processes	1	1
Gap junction	Cellular Processes	1	1
Signaling pathways regulating pluripotency of stem cells	Cellular Processes	1	1
Regulation of actin cytoskeleton	Cellular Processes	1	1

## Sheet: STable S6
Supplementary Table S6. Lung cancer cell lines and culture medium.
Cell Line	Model	Media	Media supplement	Source	RRID
PC9	EGFR exon 19 deletion, Erlotinib/Osimertinib-sensitive	Phenol red-free RPMI 1640	5% FBS + 1x Antibiotic-Antimycotic	Dr John Minna, University of Texas Southwestern	RRID:CVCL_B260
HCC827	EGFR exon 19 deletion, Erlotinib/Osimertinib-sensitive	Phenol red-free RPMI 1640	5% FBS + 1x Antibiotic-Antimycotic	Dr John Minna, University of Texas Southwestern	RRID:CVCL_2063
MGH119	EGFR exon 19 deletion, Erlotinib/Osimertinib-sensitive	Phenol red-free RPMI 1640	5% FBS + 1x Antibiotic-Antimycotic	Dr Aaron Hata, Massachusetts General Hospital	RRID:CVCL_DH47
MGH141-1	EGFR exon 19 deletion and T790M, Osimertinib-sensitive	Phenol red-free RPMI 1640	5% FBS + 1x Antibiotic-Antimycotic	Dr Aaron Hata, Massachusetts General Hospital	RRID:CVCL_DH55
H1373	KRAS G12C, Sotorasib-sensitive	Phenol red-free RPMI 1640	5% FBS + 1x Antibiotic-Antimycotic	ATCC	RRID:CVCL_1465
H358	KRAS G12C, Sotorasib-sensitive	Phenol red-free RPMI 1640	5% FBS + 1x Antibiotic-Antimycotic	Dr Aaron Hata, Massachusetts General Hospital	RRID:CVCL_1559
LU65	KRAS G12C, Sotorasib-sensitive	Phenol red-free RPMI 1640	5% FBS + 1x Antibiotic-Antimycotic	Dr Aaron Hata, Massachusetts General Hospital	RRID:CVCL_1392
MGH1138-1	KRAS G12C, Sotorasib-sensitive	Phenol red-free RPMI 1640	5% FBS + 1x Antibiotic-Antimycotic	Dr Aaron Hata, Massachusetts General Hospital
PC9 PRMT3KO	CRISPR-engineered PC9 cells with a homozygous deletion of PRMT3	Phenol red-free RPMI 1640	5% FBS + 1x Antibiotic-Antimycotic	Laboratory stock
PC9 PRMT4KO	CRISPR-engineered PC9 cells with a homozygous deletion of PRMT4	Phenol red-free RPMI 1640	5% FBS + 1x Antibiotic-Antimycotic	Laboratory stock
PC9 PRMT6KO	CRISPR-engineered PC9 cells with a homozygous deletion of PRMT6	Phenol red-free RPMI 1640	5% FBS + 1x Antibiotic-Antimycotic	Laboratory stock
PC9 shNTC	PC9 cells engineered with doxycycline-inducible shRNA control	Phenol red-free RPMI 1640	5% FBS + 1x Antibiotic-Antimycotic	Laboratory stock
PC9 shPRMT1 #1	PC9 cells engineered with doxycycline-inducible shRNA targeting PRMT1 (PRMT1 shRNA #1)	Phenol red-free RPMI 1640	5% FBS + 1x Antibiotic-Antimycotic	Laboratory stock
PC9 shPRMT1 #2	PC9 cells engineered with doxycycline-inducible shRNA targeting PRMT1 (PRMT1 shRNA #2)	Phenol red-free RPMI 1640	5% FBS + 1x Antibiotic-Antimycotic	Laboratory stock
HCC827 shPRMT1	HCC827 cells engineered with doxycycline-inducible shRNA targeting PRMT1 (PRMT1 shRNA #2)	Phenol red-free RPMI 1640	5% FBS + 1x Antibiotic-Antimycotic	Laboratory stock
H1373 shPRMT1	H1373 cells engineered with doxycycline-inducible shRNA targeting PRMT1 (PRMT1 shRNA #2)	Phenol red-free RPMI 1640	5% FBS + 1x Antibiotic-Antimycotic	Laboratory stock
H358 shPRMT1	H358 cells engineered with doxycycline-inducible shRNA targeting PRMT1 (PRMT1 shRNA #2)	Phenol red-free RPMI 1640	5% FBS + 1x Antibiotic-Antimycotic	Laboratory stock
PC9 OR	PC9 cells treated continuously with 100 nM Osimertinib for 4 months, Osimertinib-resistant	Phenol red-free RPMI 1640	5% FBS + 1x Antibiotic-Antimycotic	Laboratory stock
HCC827 OR	HCC827 cells treated continuously with 100 nM Osimertinib for 5 months, Osimertinib-resistant	Phenol red-free RPMI 1640	5% FBS + 1x Antibiotic-Antimycotic	Laboratory stock
H1373 SR	H1373 cells treated continuously with 1 uM Sotorasib for 4 months, Sotorasib-resistant	Phenol red-free RPMI 1640	5% FBS + 1x Antibiotic-Antimycotic	Laboratory stock
H358 shPRMT1 SR	H358 shPRMT1 cells treated continuously with 1 uM Sotorasib for 4 months, Sotorasib-resistant	Phenol red-free RPMI 1640	5% FBS + 1x Antibiotic-Antimycotic	Laboratory stock
PERC1	PC9 persister-derived erlotinib-resistant colony 1	Phenol red-free RPMI 1640	5% FBS + 1x Antibiotic-Antimycotic	Laboratory stock
PERC2	PC9 persister-derived erlotinib-resistant colony 2	Phenol red-free RPMI 1640	5% FBS + 1x Antibiotic-Antimycotic	Laboratory stock
PERC3	PC9 persister-derived erlotinib-resistant colony 3	Phenol red-free RPMI 1640	5% FBS + 1x Antibiotic-Antimycotic	Laboratory stock
PERC4	PC9 persister-derived erlotinib-resistant colony 4	Phenol red-free RPMI 1640	5% FBS + 1x Antibiotic-Antimycotic	Laboratory stock
PERC5	PC9 persister-derived erlotinib-resistant colony 5	Phenol red-free RPMI 1640	5% FBS + 1x Antibiotic-Antimycotic	Laboratory stock
PERC6	PC9 persister-derived erlotinib-resistant colony 6	Phenol red-free RPMI 1640	5% FBS + 1x Antibiotic-Antimycotic	Laboratory stock
PERC7	PC9 persister-derived erlotinib-resistant colony 7	Phenol red-free RPMI 1640	5% FBS + 1x Antibiotic-Antimycotic	Laboratory stock
PERC8	PC9 persister-derived erlotinib-resistant colony 8	Phenol red-free RPMI 1640	5% FBS + 1x Antibiotic-Antimycotic	Laboratory stock
PERC9	PC9 persister-derived erlotinib-resistant colony 9	Phenol red-free RPMI 1640	5% FBS + 1x Antibiotic-Antimycotic	Laboratory stock
PERC10	PC9 persister-derived erlotinib-resistant colony 10	Phenol red-free RPMI 1640	5% FBS + 1x Antibiotic-Antimycotic	Laboratory stock
PERC11	PC9 persister-derived erlotinib-resistant colony 11	Phenol red-free RPMI 1640	5% FBS + 1x Antibiotic-Antimycotic	Laboratory stock
PERC12	PC9 persister-derived erlotinib-resistant colony 12	Phenol red-free RPMI 1640	5% FBS + 1x Antibiotic-Antimycotic	Laboratory stock
PERC13	PC9 persister-derived erlotinib-resistant colony 13	Phenol red-free RPMI 1640	5% FBS + 1x Antibiotic-Antimycotic	Laboratory stock
PERC14	PC9 persister-derived erlotinib-resistant colony 14	Phenol red-free RPMI 1640	5% FBS + 1x Antibiotic-Antimycotic	Laboratory stock
PERC15	PC9 persister-derived erlotinib-resistant colony 15	Phenol red-free RPMI 1640	5% FBS + 1x Antibiotic-Antimycotic	Laboratory stock
PERC16	PC9 persister-derived erlotinib-resistant colony 16	Phenol red-free RPMI 1640	5% FBS + 1x Antibiotic-Antimycotic	Laboratory stock
PERC17	PC9 persister-derived erlotinib-resistant colony 17	Phenol red-free RPMI 1640	5% FBS + 1x Antibiotic-Antimycotic	Laboratory stock
FBS, fetal bovine serum (heat-inactivated); KO, knockout; OR, Osimertinib resistant; SR, Sotorasib resistant. All cells were cultured at 37°C, 5% CO2, and 90% humidity.

## Sheet: STable S7
Supplementary Table S7. List of reagents.
Category	Product Name	Vendor
cell culture	Phenol red-free RPMI 1640	Gibco #11835-030
cell culture	Fetal bovine serum	Gemini #100-106
cell culture	Antibiotic-Antimycotic	Gibco #15240-062
cell culture	e-Myco Plus Mycoplasma PCR detection kit	LiliF #25235
chemical	Erlotinib	SelleckChem S1023
chemical	Osimertinib	MedChemExpress HY-15772 (for in vitro studies), HY-15772A (for in vivo studies)
chemical	Sotorasib	SelleckChem S8830 (for both in vitro and in vivo studies)
chemical	GSK3368715	WuXi AppTec
chemical	TP-064	Tocris #6008
chemical	SGC707	TargetMol #T3084
chemical	EZM2302	Cayman Chemical #29954
chemical	Ruxolitinib	SelleckChem S1378
chemical	Doxycycline hydrochloride	Sigma #D9891
chemical	Dimethyl Sulfoxide	Sigma #D2650
miscellaneous	Recombinant human IFNg	PeproTech #300-02
miscellaneous	CellTiter-Glo 2.0	Promega #G9243
western blot	anti-PRMT1 antibody	Cell Signaling Technology #79780 (RRID:AB_2799941)
western blot	anti-PRMT3 antibody	Abcam ab191562
western blot	anti-PRMT4 antibody	Cell Signaling Technology #3379 (RRID:AB_2068433), Invitrogen MA5-15796
western blot	anti-PRMT6 antibody	Cell Signaling Technology #14641 (RRID:AB_2798552), Invitrogen #720142
western blot	anti-IRF1 antibody	Cell Signaling Technology #8478 (RRID:AB_10949108)
western blot	anti-GAPDH antibody	Cell Signaling Technology #5174 (RRID:AB_10622025)
western blot	anti-alpha-tubulin antibody	Cell Signaling Technology #2144 (RRID:AB_2210548)
western blot	IRDye® 800CW Donkey anti-Rabbit IgG Secondary Antibody	Li-Cor #926-32213
western blot	IRDye® 680RD Donkey anti-Mouse IgG Secondary Antibody	Li-Cor #926-68072
western blot	2x Laemmli sample buffer	BioRad #161-0737
western blot	Chameleon Duo pre-stained protein ladder	Li-Cor #928-60000
western blot	4–20% Mini-PROTEAN® TGX™ Precast Protein Gels	BioRad #456-1096
western blot	10x Tris/Glycine/SDS	BioRad #161-0732
western blot	Tris-Glycine Buffer 10× Concentrate	Sigma #T4904
western blot	Intercept® (TBS) Blocking Buffer	Li-Cor #927-60001
western blot	MilliporeSigma™ Immobilon™-FL PVDF Membranes	Thermo Fisher #IPFL00010
RT-qPCR	RNeasy Plus Mini kit	Qiagen #74134
RT-qPCR	iScript RT Supermix	Biorad #1708841
RT-qPCR	SsoAdvanced Universal SYBR Green Supermix	Biorad #172-5271
RNA interference	Lipofectamine 3000	Invitrogen L3000-015
RNA interference	ON-TARGETplus Non-targeting Pool	Dharmacon D-001810-10-20
RNA interference	ON-TARGETplus Human PRMT1 (3276) siRNA - SMARTpool	Dharmacon L-010102-00-0005
RNA interference	ON-TARGETplus Human PRMT2 (3275) siRNA - SMARTpool	Dharmacon L-004033-00-0005
RNA interference	ON-TARGETplus Human PRMT3 (10196) siRNA - SMARTpool	Dharmacon L-026786-01-0005
RNA interference	ON-TARGETplus Human CARM1 (10498) siRNA - SMARTpool	Dharmacon L-004130-00-0005
RNA interference	ON-TARGETplus Human PRMT6 (55170) siRNA - SMARTpool	Dharmacon L-007773-00-0005
RNA interference	SMARTvector Inducible Lentiviral Human PRMT1 shRNA #1	Dharmacon V3SH7669-228047656
RNA interference	SMARTvector Inducible Lentiviral Human PRMT1 shRNA #2	Dharmacon V3SH7669-229253608
RNA interference	SMARTvector Inducible Lentiviral Non-targeting control (NTC)	Dharmacon VSC6570

## Sheet: STable S8
Supplementary Table S8. Sequences of PCR primers.
Gene	Type	Sequence (5' to 3')
ACTB	Forward	TCCCTGGAGAAGAGCTACG
ACTB	Reverse	GTAGTTTCGTGGATGCCACA
PRMT1	Forward	ACTGGTGGGAGAACGTGTATGG
PRMT1	Reverse	GGAGGTGAAGGTCAGGTCTTCC
PRMT2	Forward	ACATCATCACCGTGTACCAGCA
PRMT2	Reverse	GAACTCAAACAGCAGGCAGGTC
PRMT3	Forward	AACATATGGAAGCCAGGGCACT
PRMT3	Reverse	GCAGGTTCTGACATCTGTGTGC
PRMT4	Forward	ATAATGACCGTGTGGCTGTCCA
PRMT4	Reverse	TGGGCCACAATACTGATGTCGT
PRMT6	Forward	GAGCAAGACACGGACGTTTCAG
PRMT6	Reverse	CTCCTCCTGGTCTCCCACTTTG
